# Supplementary material for: A Controlled Phase 2b Trial to Assess the Efficacy and Safety of a Single Intervention of OnabotulinumtoxinA for Treating Masseter Muscle Prominence
Source: Aesthet Surg J. 2025 Mar 20;45(10):1043–50. doi: 10.1093/asj/sjaf042 (PMC12548054; doi:10.1093/asj/sjaf042)
Supplement: sjaf042_Supplementary_Data [file sjaf042_Supplementary_Data.zip]

Archive with 3 entries (3 files):
- ASJ-24-0695.R2_Masseter_Ph2_B_US_Supplemental Table 1.docx
- Supplemental Figure 1.docx
- Video 1.mp4
